# Supplementary material for: Hair Growth Effect of DN106212 in C57BL/6 Mouse and Its Network Pharmacological Mechanism of Action
Source: Curr Issues Mol Biol. 2023 Jun 9;45(6):5071–83. doi: 10.3390/cimb45060322 (PMC10297088; doi:10.3390/cimb45060322)
Supplement: Supplementary file 1 [file cimb-45-00322-s001.zip]

Archive with 1 entries (1 files):
- cimb-2367067-supplementary.pdf
